# Supplementary material for: Hydrothermal Processing and In Vitro Simulated Human Digestion Affects the Bioaccessibility and Bioactivity of Phenolic Compounds in African Pumpkin (Momordica balsamina) Leaves
Source: Molecules. 2021 Aug 27;26(17):5201. doi: 10.3390/molecules26175201 (PMC8434164; doi:10.3390/molecules26175201)
Supplement: Supplementary file 1 [file molecules-26-05201-s001.zip]

Archive with 1 entries (1 files):
- molecules-1338022-supplementary.pdf
